# Supplementary material for: Evaluation of Er Doped CeO2-δ as Oxygen Transport Membrane
Source: Membranes (Basel). 2022 Feb 1;12(2):172. doi: 10.3390/membranes12020172 (PMC8877577; doi:10.3390/membranes12020172)
Supplement: Supplementary file 1 [file membranes-12-00172-s001.zip]

Archive with 1 entries (1 files):
- membranes-1554562-supplementary.pdf
